# Supplementary material for: Application of Exogenous Ascorbic Acid Enhances Cold Tolerance in Tomato Seedlings through Molecular and Physiological Responses
Source: Int J Mol Sci. 2024 Sep 19;25(18):10093. doi: 10.3390/ijms251810093 (PMC11432314; doi:10.3390/ijms251810093)
Supplement: Supplementary file 1 [file ijms-25-10093-s001.zip › Table S1.xlsx]

## Sheet: Sheet1
Primer name	Forward5’-3’	Reverse5’-3’	gene function
SlRubisco(Solyc02g077860)	TGCCGAGATAATGGTCTACTTC	GCTCTAGCTAATTGTCCATCCT	Key Enzym genes Involved in Photosynthetic Carbon Fixation
SlGLDH(Solyc10g079470)	TGCTTGAGGCCAGTGTTTAAG	CAGATCAGAAGACAGAGCGGT	Key Genes Involved in Ascorbic Acid Synthesis
SlABA3(Solyc07g066480)	ATGAACATCGAATCGGAGAAAGAG	ACCGTATCGTTTAAGCGCTTAAAT	Genes Involved in ABA Synthesis
SlABI3(Solyc06g083590)	ATCCAAAACTCTGCCCCTTT	GTAGCACAAGTGCCCAACCT	Genes Involved in ABA Signaling Transduction
SlPOD (Solyc11g018800)	GGTCAACGGATAGCATTGTTAC	TTTATAGCGCCACAAACAGTTC	Peroxidase Genes
SlSOD (Solyc01g067740)	ACATACAAAAATGGTGAAGGCC	AGGATTGTAATGTGGTCCTGTT	Superoxide Dismutase, SOD
SlCAT(Solyc12g094620)	AGAAGATACCTGAACGTGTTGT	GTTACCCTCTCTGGTGTAGAAC	Peroxidase gene
SlAPX (Solyc08g014000)	GAGTTGTTGCTGTTGAGGTAAC	GTCCCTCTTCTGGTGAACTTAA	Ascorbate peroxidase gene
SlGPX(Solyc07g056480)	GGATATTGCGTTGATTGGGTAC	TGTCCCTCAGCATACAATTCTT	Glutathione peroxidase gene
SlGlut(Solyc10g008150)	TTTAGACGACGTGGATGTTGTA	AGCTTCCATAATCCGATCCAAT	Glutathione reductase gene
SlICE1(Solyc03g118310)	CGCCGTAAGGAACAGAACAT	CCGCAGCGACGCAGTA	Cold signal pathway gene
SlGRAS4(Solyc01g100200)	GCCTCCTTCCACAGATCCAG	CCACGACGGAGAAGACACTG	Cold signal pathway gene
SlCBF1(Solyc03g026280)	ACATACAAAAATGGTGAAGGCC	AGGATTGTAATGTGGTCCTGTT	Cold signal pathway gene
SlCBF2(Solyc03g124110)	GGTCAACGGATAGCATTGTTAC	TTTATAGCGCCACAAACAGTTC	Cold signal pathway gene
SlCBF3(Solyc03g026270)	GACAATTCATACTTCACGGAGC	CATAGTCAGCAAAGAAGGCATC	Cold signal pathway gene
SleiF(Solyc12g096000)	ATCCTTCAGAGCGGTGTTCA	ATCTCAAGAGCCTCTGGTGG	Reference gene
